# Supplementary material for: Comprehensive Insight from Phthalates Occurrence: From Health Outcomes to Emerging Analytical Approaches
Source: Toxics. 2021 Jul 1;9(7):157. doi: 10.3390/toxics9070157 (PMC8309855; doi:10.3390/toxics9070157)
Supplement: Supplementary file 1 [file toxics-09-00157-s001.zip]

Archive with 1 entries (1 files):
- toxics-1245717-supplementary.pdf
